# Supplementary material for: Hepatitis C virus screening of high-risk patients in a community hospital emergency department: Retrospective review of patient characteristics and future implications
Source: PLoS One. 2021 Jun 10;16(6):e0252976. doi: 10.1371/journal.pone.0252976 (PMC8191914; doi:10.1371/journal.pone.0252976)
Supplement: S1 File — (XLSX) [file pone.0252976.s001.xlsx]

## Sheet: Total
	August 2018 Data	September 2018 Data	October 2018 Data	November 2018 Data	December 2018 Data	January 2019 Data	February 2019 Data	March 2019 Data	April 2019 Data	May 2019 Data	June 2019 Data	July 2019 Data	August 2019 Data	September 2019 Data	October 2019 Data	November 2019 Data	December 2019 Data	January 2020 Data	February 2020 Data	March 2020 Data	April 2020 Data	Total Data
HCV
Number of HCV Ab Tests Performed	305	388	340	279	233	218	194	210	172	110	85	121	124	269	259	243	300	220	191	159	105	4525
Number of HCV Ab Positive Patients Identified Through Testing	11	10	11	8	14	4	7	3	8	5	4	1	5	7	6	4	7	6	4	3	3	131
Number of HCV RNA Tests Performed	9	10	11	7	14	4	7	3	8	5	4	1	5	7	6	4	7	6	4	3	3	128
Number of HCV RNA Positive Patients Identified Through Testing	1	2	2	2	5	3	3	1	4	2	0	0	2	3	3	1	2	5	0	2	0	43
Number of HCV RNA Positive Patients (identified through testing) Attended First Appointment	1	1	2	2	3	2	2	1	3	1		1	1	2	2	1	1	2		0		28

## Sheet: 2020
MONTHLY ESTIMATE Template: January 2020 - April 2020
	January 2020 Data	February 2020 Data	March 2020 Data	April 2020 Data	May 2020 Data	June 2020 Data	July 2020 Data	August 2020 Data	September 2020 Data	October 2020 Data	November 2020 Data	December 2020 Data	Total 2020 Data
HCV
Number of HCV Ab Tests Performed	220	191	159	105									675
Number of HCV Ab Positive Patients Identified Through Testing	6	4	3	3									16
Number of HCV RNA Tests Performed	6	4	3	3									16
Number of HCV RNA Positive Patients Identified Through Testing	5	0	2	0									7
Number of HCV RNA Positive Patients (identified through testing) Attended First Appointment	2	0	0										2

## Sheet: 2019
MONTHLY ESTIMATE Template: January 2019 - December 2019
	January 2019 Data	February 2019 Data	March 2019 Data	April 2019 Data	May 2019 Data	June 2019 Data	July 2019 Data	August 2019 Data	September 2019 Data	October 2019 Data	November 2019 Data	December 2019 Data	Total 2019 Data
HCV
Number of HCV Ab Tests Performed	218	194	210	172	110	85	121	124	269	259	243	300	2305
Number of HCV Ab Positive Patients Identified Through Testing	4	7	3	8	5	4	1	5	7	6	4	7	61
Number of HCV RNA Tests Performed	4	7	3	8	5	4	1	5	7	6	4	7	61
Number of HCV RNA Positive Patients Identified Through Testing	3	3	1	4	2	0	0	2	3	3	1	2	24
Number of HCV RNA Positive Patients (identified through testing) Attended First Appointment	2	2	1	3	1		1	1	2	2	1	1	17

## Sheet: 2018
MONTHLY ESTIMATE Template: January 2018 - December 2018
	August 2018 Data	September 2018 Data	October 2018 Data	November 2018 Data	December 2018 Data	Total 2018 Data
HCV
Number of HCV Ab Tests Performed	305	388	340	279	233	1545
Number of HCV Ab Positive Patients Identified Through Testing	11	10	11	8	14	54
Number of HCV RNA Tests Performed	9	10	11	7	14	51
Number of HCV RNA Positive Patients Identified Through Testing	1	2	2	2	5	12
Number of HCV RNA Positive Patients (identified through testing) Attended First Appointment	1	1	2	2	3	9

## Sheet: Definitions
Definitions
HCV
Number of HCV Ab Tests Performed	The number of HCV Antibody tests that were performed at a particular site during the month of data reporting. This includes conventional and rapid screening HCV Ab screening tests.
Number of HCV Ab Positive Patients Identified Through Testing	The number of patients that received a positive result on the HCV Ab test.
Number of HCV RNA Tests Performed	The number of HCV RNA tests performed at a particular site during the month of data reporting. This includes qualitative and quantitative HCV RNA tests.
Number of HCV RNA Positive Patients Identified Through Testing	The number of patients that received a positive result on the qualitative HCV RNA test or had a viral load greater than 10 on the quantitative HCV RNA test.
Number of HCV RNA Positive Patients (identified through testing) Attended First Appointment	The number of patients testing positive for HCV RNA who attended their first appointment for HCV after diagnosis.

## Sheet: Positive HCV Ab
RNA	Age	Sex	Tobacco	Any opioids	Insurance	Linkage	RNA	Prev His
2	72	1	1	0	1	0	2	5
0	61	1	2	0	1	0	0	1
0	43	2	2	1	1	0	0	1
0	64	2	2	1	1	0	0	1
0	72	1	2	1	1	0	0	1
0	66	2	0	0	2	0	0	3
1	67	1	1	1	1	0	1	4
0	59	1	1	0	1	0	0	1
0	74	1	0	0	2	1	0	1
0	59	1	2	0	1	0	0	1
0	74	2	0	0	2	0	0	1
1	74	1	1	1	1	0	1	4
0	58	1	2	0	0	0	0	1
0	64	2	1	1	1	0	0	1
0	60	2	2	1	1	0	0	1
0	59	2	0	0	1	0	0	1
0	30	2	1	0	0	0	0	1
0	36	1	1	0	1	0	0	1
1	55	1	1	0	2	1	1	4
0	64	1	2	0	2	0	0	1
0	61	1	1	0	1	0	0	1
0	65	1	0	0	1	0	0	1
0	58	1	0	0	1	0	0	1
0	48	1	1	0	1	0	0	1
0	49	2	1	0	1	0	0	1
0	71	2	1	1	2	0	0	1
0	67	1	1	1	1	0	0	1
0	75	2	0	0	1	0	0	1
0	58	2	1	0	1	0	0	1
1	78	1	2	0	2	1	1	2
0	71	2	0	0	2	0	0	1
1	68	1	2	0	1	1	1	4
0	62	1	2	1	1	0	0	1
0	95	1	2	0	2	0	0	1
0	77	1	2	0	1	0	0	1
1	81	1	2	0	2	1	1	4
2	68	1	1	0	1	0	2	5
1	55	1	1	0	1	1	1	4
0	74	1	0	0	1	0	0	1
0	66	1	1	0	1	0	0	1
0	68	2	2	0	3	0	0	1
1	67	1	0	1	2	1	1	4
0	60	1	0	0	1	0	0	1
0	64	1	0	0	2	0	0	3
0	73	2	0	0	1	0	0	1
0	68	1	0	0	2	0	0	1
0	74	1	0	0	1	0	0	1
1	69	2	1	1	0	0	1	2
0	75	2	0	0	1	0	0	1
1	44	1	1	1	1	1	1	4
1	32	1	1	1	1	1	1	4
1	89	2	0	0	2	0	1	4
0	25	1	1	1	1	0	0	1
0	60	1	0	0	1	0	0	1
1	31	1	1	1	1	0	1	4
1	33	1	1	1	1	1	1	2
1	65	2	1	1	2	1	1	1
0	58	2	0	0	2	0	0	1
1	26	2	2	1	1	1	1	4
0	76	1	2	0	1	0	0	1
0	65	2	1	0	2	0	0	1
0	43	2	1	1	1	0	0	1
1	41	1	1	1	1	1	1	4
1	44	1	1	0	1	0	1	2
0	79	1	0	0	2	0	0	1
0	63	2	0	0	1	0	0	1
1	64	2	0	0	1	1	1	2
0	76	2	0	1	2	0	0	1
1	55	1	2	0	3	0	1	1
1	34	1	1	0	1	1	1	2
0	65	2	0	0	1	0	0	1
1	93	2	0	0	2	1	1	4
0	70	2	0	0	1	0	0	3
0	65	2	1	1	1	0	0	1
1	59	2	1	0	2	1	1	4
0	66	1	2	1	1	0	0	1
1	55	1	1	0	1	0	1	4
0	58	1	0	0	1	0	0	3
1	60	2	1	1	1	1	1	3
0	68	2	2	1	2	0	0	3
0	69	1	1	1	1	0	0	1
0	63	2	1	0	1	0	0	3
0	74	2	2	0	2	0	0	1
0	34	1	1	0	2	0	0	1
0	25	1	1	1	1	0	0	3
0	64	2	0	1	1	1	0	1
0	66	1	1	0	1	0	0	1
1	65	1	2	0	2	0	1	4
0	53	1	1	0	1	0	0	1
1	71	1	0	0	2	1	1	4
0	72	2	0	0	1	0	0	1
1	43	1	1	0	1	1	1	4
0	68	2	0	0	2	0	0	1
0	54	1	1	0	1	0	0	1
1	49	2	1	1	2	1	1	2
0	62	2	2	1	1	0	0	1
0	67	1	2	0	2	0	0	1
1	67	2	1	1	1	0	1	2
1	73	2	0	0	1	1	1	4
1	61	1	1	0	1	0	1	4
1	62	1	1	0	1	1	1	2
0	77	2	2	0	2	0	0	1
0	64	1	2	0	1	0	0	1
0	70	1	2	0	2	0	0	3
0	72	1	0	0	2	0	0	1
0	64	1	1	0	1	0	0	1
1	30	2	1	1	1	1	1	4
0	76	2	0	0	2	0	0	1
1	69	1	1	0	2	0	1	3
1	70	2	2	0	1	1	1	4
0	58	2	0	0	2	0	0	1
0	72	1	2	0	2	0	0	1
0	71	2	0	0	1	0	0	1
0	62	2	0	1	1	0	0	1
0	75	2	0	0	1	0	0	1
1	56	1	0	0	2	1	1	4
0	34	1	1	0	0	0	0	1
1	26	2	1	1	0	0	1	4
1	57	1	2	0	2	1	1	4
1	47	1	1	1	1	0	1	4
1	52	1	2	0	1	0	1	4
0	70	1	0	1	2	0	0	3
0	76	1	0	0	1	0	0	1
0	77	2	2	0	2	0	0	1
0	68	1	0	0	2	0	0	1
1	57	1	1	1	2	0	1	4
1	31	1	0	1	1	0	1	4
0	61	1	0	0	1	0	0	1
0	78	1	0	0	2	0	0	1
0	77	1	0	0	3	0	0	1
0	67	1	0	0	2	0	0	3

## Sheet: Codebook
	RNA	HCV RNA 0=not done due to negative screening result, 1=positive, 2=test was not done due to error
	Age	Patient's age at the time of encounter
	Sex	1=male, 2=female
	Tobacco	0=never smoked, 1=current smoker, 2=former smoker
	Opioid	0=never used, 1=has history of opioid use
	Insurance	0=none, 1=private, 2=Medicare/Medicaid, 3=no insurance but has charity care at Englewood Hospital
	Linakge	0=did not see medical provider to address chronic hep C, 1=saw medial provider to address chronic hep C
	Prev history	1=newly found HCV Ab positive and HCV RNA negative, 2=patient was aware of positive HCV RNA in the past but didn't receive treatment, 3=patient received chronic HCV treatment in the past, 4=patient was diagnosed with chronic hep C for the first time(positive HCV Ab and positive HCV RNA), 5=cannot determined due to inconsistent history or missing test due to an error
